# Supplementary material for: Sero-prevalence, risk factors and distribution of sheep and goat pox in Amhara Region, Ethiopia
Source: BMC Vet Res. 2017 Dec 11;13:385. doi: 10.1186/s12917-017-1312-0 (PMC5725785; doi:10.1186/s12917-017-1312-0)
Supplement: Additional file 1: — Dataset for sheep and goat pox. (XLSX 31 kb) [file 12917_2017_1312_MOESM1_ESM.xlsx]

## Sheet: Sheet1
result	Spps	Sex	Age	Zone	District	PA	Eclogy		where 0
1	cap	1	Y	0	g/zuria	chenchok	2		0= N. Gondar
1	cap	1	A	0	g/zuria	chenchok	2		1= West gojam
0	cap	0	A	0	g/zuria	chenchok	2		3=South gondar
0	cap	1	A	0	g/zuria	chenchok	2		4=Awi
0	cap	0	Y	0	g/zuria	chenchok	2		5= Est gojam
0	cap	1	A	0	g/zuria	chenchok	2		sex
0	cap	1	A	0	g/zuria	chenchok	2		1=female
0	cap	1	Y	0	g/zuria	chenchok	2		2= male
0	cap	1	Y	0	g/zuria	chenchok	2		ecology
0	cap	1	A	0	g/zuria	chenchok	2		1=highland
0	cap	1	A	0	g/zuria	minziro	2		2=midland
0	cap	1	Y	0	g/zuria	minziro	2		3=lowland
0	cap	0	A	0	g/zuria	minziro	2		result
0	cap	0	A	0	g/zuria	minziro	2		1= postive
0	cap	0	Y	0	g/zuria	minziro	2		0=negative
0	cap	0	Y	0	g/zuria	minziro	2
0	cap	0	A	0	g/zuria	minziro	2
0	cap	0	A	0	g/zuria	minziro	2
0	cap	1	A	0	g/zuria	minziro	2
0	cap	1	A	0	g/zuria	minziro	2
0	cap	1	A	0	g/zuria	minziro	2
0	cap	1	Y	0	g/zuria	minziro	2
0	cap	0	A	0	g/zuria	minziro	2
0	cap	1	A	0	g/zuria	minziro	2
0	cap	1	A	0	W/belesa	Abytera	3
0	cap	1	Y	0	W/belesa	Abytera	3
0	cap	1	A	0	W/belesa	Abytera	3
0	cap	1	A	0	W/belesa	Abytera	3
0	cap	0	A	0	W/belesa	Abytera	3
0	cap	1	Y	0	W/belesa	Abytera	3
0	cap	1	A	0	W/belesa	Abytera	3
0	cap	0	Y	0	W/belesa	Abytera	3
0	cap	0	Y	0	W/belesa	Abytera	3
1	cap	1	A	0	W/belesa	asewagari	3
0	cap	1	A	0	W/belesa	asewagari	3
0	cap	1	A	0	W/belesa	asewagari	3
0	cap	0	A	0	W/belesa	asewagari	3
0	cap	1	A	0	W/belesa	asewagari	3
0	cap	1	A	0	W/belesa	asewagari	3
0	cap	0	Y	0	W/belesa	asewagari	3
1	cap	1	A	0	W/belesa	asewagari	3
0	cap	0	A	0	W/belesa	asewagari	3
0	cap	1	A	0	W/belesa	asewagari	3
0	cap	1	A	0	W/belesa	asewagari	3
1	cap	1	Y	0	W/belesa	asewagari	3
1	cap	1	A	0	W/belesa	asewagari	3
0	cap	1	Y	0	g/zuria	Sarwha	2
0	cap	1	A	0	g/zuria	Sarwha	2
0	cap	0	A	0	g/zuria	Sarwha	2
0	cap	0	A	0	g/zuria	Sarwha	2
0	cap	1	A	0	g/zuria	Sarwha	2
0	cap	1	Y	0	g/zuria	Sarwha	2
0	cap	1	A	0	g/zuria	Sarwha	2
0	cap	1	A	0	g/zuria	Sarwha	2
0	cap	1	Y	0	g/zuria	Sarwha	2
0	cap	0	A	0	g/zuria	Sarwha	2
0	cap	1	Y	0	g/zuria	Sarwha	2
1	cap	0	Y	0	g/zuria	Sarwha	2
0	cap	1	A	0	g/zuria	Sarwha	2
0	cap	1	A	0	g/zuria	Sarwha	2
0	cap	1	A	0	g/zuria	Sarwha	2
0	cap	0	Y	0	g/zuria	Sarwha	2
0	cap	0	A	0	g/zuria	Sarwha	2
0	cap	0	A	0	g/zuria	Sarwha	2
0	cap	0	Y	0	g/zuria	Sarwha	2
0	cap	1	A	0	g/zuria	Sarwha	2
0	cap	1	A	0	g/zuria	Sarwha	2
0	cap	1	A	0	g/zuria	Sarwha	2
0	cap	0	A	0	g/zuria	Sarwha	2
0	cap	1	A	0	g/zuria	Sarwha	2
0	cap	1	A	0	g/zuria	Sarwha	2
0	cap	1	Y	0	Dabat	D/zuria	1
0	cap	1	A	0	Dabat	D/zuria	1
0	cap	0	Y	0	Dabat	D/zuria	1
1	cap	1	Y	0	Dabat	D/zuria	1
0	cap	1	Y	0	Dabat	D/zuria	1
0	cap	1	A	0	Dabat	D/zuria	1
0	cap	0	Y	0	Dabat	D/zuria	1
0	cap	1	Y	0	Dabat	D/zuria	1
0	cap	1	A	0	Dabat	D/zuria	1
0	cap	1	Y	0	Dabat	D/zuria	1
0	cap	1	A	0	Dabat	Dara	1
1	cap	0	Y	0	Dabat	Dara	1
0	cap	1	A	0	Dabat	Dara	1
0	cap	0	A	0	Dabat	Dara	1
0	cap	0	A	0	Dabat	Dara	1
0	cap	1	A	0	Dabat	Dara	1
0	cap	1	Y	0	Dabat	Dara	1
0	cap	0	Y	3	Fogera	wajii	2
1	cap	1	A	3	Fogera	wajii	2
0	cap	1	A	3	Fogera	wajii	2
0	cap	1	Y	3	Fogera	wajii	2
1	cap	0	Y	3	Fogera	wajii	2
1	cap	1	A	3	Fogera	wajii	2
1	cap	0	Y	3	Fogera	wajii	2
1	cap	0	Y	3	Fogera	wajii	2
0	cap	1	A	3	Fogera	wajii	2
0	cap	1	Y	3	Fogera	wajii	2
0	cap	0	Y	3	Fogera	kokit	2
1	cap	1	A	3	Fogera	kokit	2
0	cap	1	Y	3	Fogera	kokit	2
0	cap	1	Y	3	Fogera	kokit	2
0	cap	1	A	3	Fogera	kokit	2
1	cap	0	A	3	Fogera	kokit	2
1	cap	1	Y	3	Fogera	kokit	2
0	cap	1	Y	3	Fogera	kokit	2
0	cap	1	A	3	Fogera	kokit	2
0	cap	0	A	3	Fogera	shina	2
0	cap	1	A	3	Fogera	shina	2
1	cap	1	Y	3	Fogera	shina	2
0	cap	0	Y	3	Fogera	shina	2
1	cap	1	Y	3	Fogera	shina	2
1	cap	1	Y	3	Fogera	shina	2
1	cap	0	A	3	Fogera	shina	2
1	cap	1	Y	3	Fogera	shina	2
0	cap	0	Y	3	Fogera	shina	2
0	cap	1	A	3	Fogera	shina	2
0	cap	1	Y	3	Fogera	shina	2
0	cap	0	A	3	Simada	wira	3
0	cap	1	A	3	Simada	wira	3
0	cap	1	A	3	Simada	wira	3
0	cap	0	Y	3	Simada	wira	3
0	cap	1	A	3	Simada	wira	3
0	cap	1	A	3	Simada	wira	3
0	cap	1	A	3	Simada	wira	3
0	cap	1	Y	3	Simada	wira	3
0	cap	0	Y	3	Simada	wira	3
0	cap	0	Y	3	Simada	wira	3
0	cap	1	A	3	Simada	wira	3
0	cap	1	A	3	Simada	wira	3
0	cap	0	A	3	Simada	wira	3
0	cap	1	A	3	Simada	wira	3
0	cap	1	A	3	Simada	yekuas	3
0	cap	1	A	3	Simada	yekuas	3
0	cap	1	Y	3	Simada	yekuas	3
0	cap	1	Y	3	Simada	yekuas	3
0	cap	1	A	3	Simada	yekuas	3
0	cap	0	Y	3	Simada	yekuas	3
0	cap	1	Y	3	Simada	yekuas	3
0	cap	1	A	3	Simada	yekuas	3
1	cap	1	A	3	Simada	yekuas	3
0	cap	1	A	3	Simada	yekuas	3
0	cap	1	A	3	Simada	yekuas	3
0	cap	0	Y	3	Simada	yekuas	3
0	cap	1	A	3	Simada	yekuas	3
0	cap	1	A	3	Simada	yekuas	3
1	cap	0	A	3	Simada	yekuas	3
0	cap	0	Y	3	Simada	yekuas	3
1	cap	1	A	3	Simada	yekuas	3
0	cap	1	A	3	Simada	yekuas	3
0	cap	0	Y	3	Simada	yekuas	3
0	cap	1	A	3	Simada	yekuas	3
0	cap	1	Y	3	Simada	yekuas	3
1	cap	0	A	3	Simada	yekuas	3
1	cap	1	Y	3	Simada	yekuas	3
0	cap	0	A	3	Simada	yekuas	3
0	cap	0	Y	3	Simada	yekuas	3
0	cap	1	A	3	Simada	yekuas	3
0	cap	0	Y	3	Simada	yekuas	3
0	cap	0	Y	3	Simada	yekuas	3
1	cap	1	Y	3	Simada	yekuas	3
0	cap	1	A	3	Simada	s/town	3
0	cap	0	A	3	Simada	s/town	3
0	cap	0	A	3	Simada	s/town	3
0	cap	0	A	3	Simada	s/town	3
0	cap	0	A	3	Simada	s/town	3
0	cap	0	Y	3	Simada	s/town	3
0	cap	0	A	3	Simada	s/town	3
0	cap	1	A	3	Simada	s/town	3
0	cap	1	Y	3	Simada	s/town	3
0	cap	1	A	1	Mecha	Addisamba	3
0	cap	0	A	1	Mecha	Addisamba	3
0	cap	1	A	1	Mecha	Addisamba	3
0	cap	1	Y	1	Mecha	Addisamba	3
0	cap	1	A	1	Mecha	Addisamba	3
0	cap	0	Y	1	Mecha	Addisamba	3
0	cap	0	A	1	Mecha	Addisamba	3
0	cap	1	A	1	Mecha	Addisamba	3
0	cap	0	Y	1	Mecha	Addisamba	3
0	cap	0	A	1	Mecha	Addisamba	3
0	cap	1	A	1	Mecha	Addisamba	3
1	cap	0	A	1	Mecha	Addisamba	3
0	cap	1	A	1	Mecha	Addisamba	3
0	cap	0	Y	1	Mecha	Addisamba	3
1	cap	1	A	1	Mecha	Addisamba	3
0	cap	0	Y	1	Mecha	Addisamba	3
0	cap	1	Y	1	Mecha	Addisamba	3
0	cap	0	A	1	Mecha	Ediget	2
1	cap	1	Y	1	Mecha	Ediget	2
0	cap	0	A	1	Mecha	Ediget	2
0	cap	0	Y	1	Mecha	Ediget	2
0	cap	1	A	1	Mecha	Ediget	2
1	cap	1	Y	1	Mecha	Ediget	2
0	cap	1	Y	1	Mecha	Ediget	2
0	cap	0	Y	1	Mecha	Ediget	2
0	cap	0	Y	1	Mecha	Ediget	2
0	cap	0	Y	4	Guangua	Mentawha	3
0	cap	0	Y	4	Guangua	Mentawha	3
1	cap	1	A	4	Guangua	Mentawha	3
0	cap	1	Y	4	Guangua	Mentawha	3
0	cap	0	A	4	Guangua	Mentawha	3
0	cap	1	A	4	Guangua	Mentawha	3
0	cap	0	Y	4	Guangua	Mentawha	3
0	cap	1	Y	4	Guangua	Mentawha	3
0	cap	1	A	4	Guangua	Mentawha	3
0	cap	0	Y	4	Guangua	Mentawha	3
0	cap	0	A	4	Guangua	Mentawha	3
0	cap	1	A	4	Guangua	Mentawha	3
1	cap	1	Y	4	Guangua	Mentawha	3
1	cap	1	A	4	Guangua	Mentawha	3
0	cap	1	A	4	Guangua	Yechereka	3
0	cap	1	A	4	Guangua	Yechereka	3
0	cap	1	Y	4	Guangua	Yechereka	3
0	cap	1	A	4	Guangua	Yechereka	3
0	cap	1	A	4	Guangua	Yechereka	3
0	cap	0	A	4	Guangua	Yechereka	3
0	cap	1	A	4	Guangua	Yechereka	3
0	cap	0	A	4	Guangua	Yechereka	3
0	cap	1	A	4	Guangua	Yechereka	3
0	cap	0	Y	4	Guangua	Yechereka	3
0	cap	1	A	4	Guangua	Yechereka	3
0	cap	1	A	4	Guangua	Yechereka	3
0	cap	1	A	4	Guangua	Yechereka	3
0	cap	0	A	4	Guangua	Yechereka	3
1	cap	1	A	4	Guangua	Yechereka	3
0	cap	0	A	4	Guangua	Yechereka	3
0	cap	0	Y	4	Guangua	Yechereka	3
0	cap	1	Y	4	Guangua	Yechereka	3
0	cap	1	A	4	Guangua	Yechereka	3
0	cap	1	A	4	Guangua	Yechereka	3
0	cap	0	A	4	Guangua	Yechereka	3
0	cap	1	A	4	Guangua	Sigadie	3
0	cap	0	A	4	Guangua	Sigadie	3
0	cap	1	A	4	Guangua	Sigadie	3
0	cap	0	Y	4	Guangua	Sigadie	3
0	cap	1	A	4	Guangua	Sigadie	3
1	cap	1	Y	4	Guangua	Sigadie	3
0	cap	0	Y	4	Guangua	Sigadie	3
1	cap	0	A	4	Guangua	Sigadie	3
0	cap	1	A	4	Guangua	Sigadie	3
0	cap	1	A	4	Guangua	Sigadie	3
0	cap	0	A	4	Guangua	Sigadie	3
0	cap	1	A	4	Guangua	Sigadie	3
0	cap	0	Y	4	Guangua	Sigadie	3
0	cap	0	A	4	Guangua	Sigadie	3
0	cap	1	A	1	Javitenan	jimat	3
0	cap	1	Y	1	Javitenan	jimat	3
0	cap	0	A	1	Javitenan	jimat	3
0	cap	0	A	1	Javitenan	jimat	3
0	cap	1	A	1	Javitenan	jimat	3
0	cap	0	A	1	Javitenan	jimat	3
0	cap	1	A	1	Javitenan	jimat	3
0	cap	0	A	1	Javitenan	Jiga yelimid	3
0	cap	0	Y	1	Javitenan	Jiga yelimid	3
0	cap	1	A	1	Javitenan	Jiga yelimid	3
0	cap	0	A	1	Javitenan	Jiga yelimid	3
0	cap	1	A	1	Javitenan	Jiga yelimid	3
0	cap	0	Y	1	Javitenan	Jiga yelimid	3
0	cap	0	A	1	Javitenan	Jiga yelimid	3
0	cap	1	Y	1	Javitenan	Jiga yelimid	3
0	cap	1	A	1	Javitenan	Jiga yelimid	3
0	cap	1	A	1	Javitenan	Jiga yelimid	3
0	cap	0	Y	1	Javitenan	Jiga yelimid	3
0	cap	1	A	1	Javitenan	Jiga yelimid	3
1	cap	1	A	1	Javitenan	Jiga yelimid	3
1	cap	0	Y	1	Javitenan	Yeshert	3
0	cap	1	A	1	Javitenan	Yeshert	3
1	cap	0	A	1	Javitenan	Yeshert	3
0	cap	1	A	1	Javitenan	Yeshert	3
0	cap	1	Y	1	Javitenan	Yeshert	3
0	cap	1	Y	1	Javitenan	Yeshert	3
0	cap	0	A	1	Javitenan	Yeshert	3
0	cap	0	A	1	Javitenan	Yeshert	3
1	cap	1	Y	1	Javitenan	Yeshert	3
0	cap	0	A	1	Javitenan	Yeshert	3
0	cap	0	Y	1	Javitenan	Yeshert	3
0	cap	1	Y	1	Javitenan	Yeshert	3
0	cap	1	A	1	Javitenan	Yeshert	3
0	cap	1	Y	1	Javitenan	Yeshert	3
1	cap	0	A	1	Javitenan	Yeshert	3
0	cap	1	A	5	Gozamin	Yebowarjina	1
0	cap	0	A	5	Gozamin	Yebowarjina	1
0	cap	0	A	5	Gozamin	Yebowarjina	1
0	cap	0	A	5	Gozamin	Yebowarjina	1
0	cap	1	A	5	Gozamin	Yebowarjina	1
0	cap	0	Y	5	Gozamin	Yebowarjina	1
0	cap	0	Y	5	Gozamin	Yebowarjina	1
1	cap	1	A	5	Gozamin	Yebowarjina	1
0	cap	1	A	5	Gozamin	Yebowarjina	1
0	cap	1	Y	5	Gozamin	Yebowarjina	1
0	cap	1	A	5	Gozamin	Yebowarjina	1
0	cap	0	A	5	Gozamin	Yebowarjina	1
0	cap	1	Y	5	Gozamin	Yebowarjina	1
0	cap	0	A	5	Gozamin	Yebowarjina	1
0	cap	1	A	5	Gozamin	Yebowarjina	1
0	cap	1	A	5	Gozamin	Yebowarjina	1
0	cap	0	A	5	Gozamin	Yebowarjina	1
1	cap	1	Y	5	D/Elias	Dijiba	3
1	cap	1	Y	5	D/Elias	Dijiba	3
0	cap	1	Y	5	D/Elias	Dijiba	3
1	cap	0	Y	5	D/Elias	Dijiba	3
0	cap	1	A	5	D/Elias	Dijiba	3
0	cap	1	Y	5	D/Elias	Dijiba	3
0	cap	1	A	5	D/Elias	Dijiba	3
0	cap	0	A	5	D/Elias	Dijiba	3
0	cap	1	Y	5	D/Elias	Dijiba	3
0	cap	0	Y	5	D/Elias	Dijiba	3
0	cap	0	A	5	D/Elias	Dijiba	3
1	cap	1	A	5	D/Elias	Dijiba	3
0	cap	1	A	5	D/Elias	Dijiba	3
0	cap	0	Y	5	D/Elias	Dijiba	3
0	cap	0	A	5	D/Elias	Dijiba	3
0	cap	0	A	5	D/Elias	Dijiba	3
0	cap	1	A	5	D/Elias	Dijiba	3
0	cap	1	A	5	D/Elias	Dijiba	3
0	cap	0	Y	5	D/Elias	Dijiba	3
0	cap	1	Y	5	D/Elias	Dijiba	3
0	cap	0	A	5	D/Elias	Yekigat	3
0	cap	1	Y	5	D/Elias	Yekigat	3
0	cap	1	A	5	D/Elias	Yekigat	3
0	cap	1	A	5	D/Elias	Yekigat	3
0	cap	1	Y	5	D/Elias	Yekigat	3
0	cap	1	A	5	D/Elias	Yekigat	3
0	cap	1	A	5	D/Elias	Yekigat	3
0	cap	0	Y	5	D/Elias	Yekigat	3
0	cap	0	A	5	D/Elias	Yekigat	3
0	cap	0	A	5	D/Elias	Yekigat	3
0	cap	1	Y	5	D/Elias	Yekigat	3
0	cap	1	Y	5	D/Elias	debarber	3
0	cap	1	Y	5	D/Elias	debarber	3
0	cap	0	A	5	D/Elias	debarber	3
0	cap	0	Y	5	D/Elias	debarber	3
0	cap	0	A	5	D/Elias	debarber	3
0	cap	1	A	5	D/Elias	debarber	3
0	cap	0	A	5	D/Elias	debarber	3
0	cap	1	Y	5	D/Elias	debarber	3
0	cap	0	A	5	D/Elias	debarber	3
0	cap	0	A	5	D/Elias	debarber	3
0	cap	1	A	5	D/Elias	debarber	3
0	cap	0	Y	5	D/Elias	debarber	3
0	cap	0	A	5	D/Elias	debarber	3
0	cap	1	A	5	D/Elias	debarber	3
0	cap	0	Y	5	D/Elias	debarber	3
0	ovi	1	A	0	g/zuria	chenchok	2
0	ovi	0	A	0	g/zuria	chenchok	2
1	ovi	1	A	0	g/zuria	chenchok	2
0	ovi	0	Y	0	g/zuria	chenchok	2
1	ovi	1	A	0	g/zuria	chenchok	2
0	ovi	0	A	0	g/zuria	chenchok	2
1	ovi	1	Y	0	g/zuria	chenchok	2
0	ovi	0	A	0	g/zuria	chenchok	2
0	ovi	0	Y	0	g/zuria	minziro	2
0	ovi	1	A	0	g/zuria	minziro	2
0	ovi	1	Y	0	g/zuria	minziro	2
1	ovi	1	Y	0	g/zuria	minziro	2
0	ovi	1	A	0	g/zuria	minziro	2
0	ovi	0	A	0	g/zuria	minziro	2
0	ovi	1	A	0	g/zuria	minziro	2
0	ovi	1	Y	0	W/belesa	asewagari	3
0	ovi	0	A	0	W/belesa	asewagari	3
0	ovi	1	A	0	W/belesa	asewagari	3
0	ovi	1	A	0	W/belesa	asewagari	3
0	ovi	0	A	0	W/belesa	asewagari	3
0	ovi	1	A	0	W/belesa	asewagari	3
0	ovi	1	A	0	W/belesa	asewagari	3
0	ovi	0	A	0	W/belesa	asewagari	3
0	ovi	0	A	0	W/belesa	asewagari	3
0	ovi	1	A	0	W/belesa	Abytera	3
0	ovi	1	A	0	W/belesa	Abytera	3
0	ovi	1	A	0	W/belesa	Abytera	3
0	ovi	1	A	0	W/belesa	Abytera	3
0	ovi	0	A	0	W/belesa	Abytera	3
0	ovi	1	A	0	W/belesa	Abytera	3
0	ovi	0	A	0	W/belesa	Abytera	3
0	ovi	1	A	0	W/belesa	Abytera	3
0	ovi	1	A	0	W/belesa	Abytera	3
0	ovi	1	Y	0	g/zuria	Sarwha	2
0	ovi	1	A	0	g/zuria	Sarwha	2
0	ovi	1	Y	0	g/zuria	Sarwha	2
0	ovi	0	A	0	g/zuria	Sarwha	2
0	ovi	1	A	0	g/zuria	Sarwha	2
1	ovi	1	A	0	Dabat	D/zuria	1
1	ovi	1	A	0	Dabat	D/zuria	1
1	ovi	1	Y	0	Dabat	D/zuria	1
1	ovi	1	Y	0	Dabat	D/zuria	1
0	ovi	0	Y	0	Dabat	D/zuria	1
0	ovi	0	A	0	Dabat	D/zuria	1
0	ovi	1	A	0	Dabat	D/zuria	1
0	ovi	1	Y	0	Dabat	D/zuria	1
0	ovi	1	Y	0	Dabat	Chilla	1
0	ovi	1	A	0	Dabat	Chilla	1
0	ovi	1	A	0	Dabat	Chilla	1
0	ovi	0	A	0	Dabat	Chilla	1
0	ovi	1	A	0	Dabat	Chilla	1
0	ovi	1	Y	0	Dabat	Chilla	1
0	ovi	1	A	0	Dabat	Chilla	1
0	ovi	1	A	0	Dabat	Chilla	1
0	ovi	1	A	0	Dabat	Dara	1
0	ovi	0	Y	0	Dabat	Dara	1
1	ovi	1	A	0	Dabat	Dara	1
0	ovi	1	A	0	Dabat	Dara	1
0	ovi	0	Y	0	Dabat	Dara	1
0	ovi	1	A	0	Dabat	Dara	1
0	ovi	0	Y	0	Dabat	Dara	1
0	ovi	0	Y	0	Dabat	Dara	1
0	ovi	0	A	0	Dabat	Dara	1
0	ovi	1	A	3	Fogera	wajii	2
1	ovi	0	A	3	Fogera	wajii	2
0	ovi	1	Y	3	Fogera	wajii	2
1	ovi	1	Y	3	Fogera	wajii	2
0	ovi	1	A	3	Fogera	wajii	2
0	ovi	0	A	3	Fogera	wajii	2
0	ovi	0	A	3	Fogera	kokit	2
0	ovi	1	Y	3	Fogera	kokit	2
0	ovi	1	Y	3	Fogera	kokit	2
0	ovi	0	Y	3	Fogera	kokit	2
0	ovi	1	A	3	Fogera	kokit	2
0	ovi	1	A	3	Fogera	kokit	2
0	ovi	1	A	3	Fogera	kokit	2
0	ovi	1	A	3	Fogera	kokit	2
0	ovi	1	A	3	Fogera	kokit	2
0	ovi	0	Y	3	Fogera	kokit	2
0	ovi	1	A	3	Fogera	kokit	2
0	ovi	0	Y	3	Fogera	kokit	2
0	ovi	1	A	3	Fogera	kokit	2
0	ovi	0	A	3	Fogera	kokit	2
0	ovi	1	Y	3	Fogera	kokit	2
0	ovi	1	A	3	Fogera	kokit	2
1	ovi	0	A	3	Fogera	shina	2
0	ovi	0	A	3	Fogera	shina	2
0	ovi	1	A	3	Fogera	shina	2
1	ovi	1	A	3	Fogera	shina	2
0	ovi	0	Y	3	Fogera	shina	2
0	ovi	1	A	3	Fogera	shina	2
0	ovi	1	A	3	Fogera	shina	2
0	ovi	0	A	3	Fogera	shina	2
0	ovi	1	A	3	Fogera	shina	2
0	ovi	1	A	3	Fogera	shina	2
1	ovi	1	Y	3	Fogera	shina	2
0	ovi	1	A	3	Fogera	shina	2
0	ovi	1	Y	3	Fogera	shina	2
0	ovi	0	A	3	Fogera	shina	2
1	ovi	1	A	3	Simada	wira	3
0	ovi	1	Y	3	Simada	wira	3
0	ovi	1	A	3	Simada	wira	3
0	ovi	1	A	3	Simada	wira	3
0	ovi	1	Y	3	Simada	wira	3
1	ovi	0	A	3	Simada	wira	3
0	ovi	1	A	3	Simada	wira	3
1	ovi	1	Y	3	Simada	wira	3
0	ovi	0	A	3	Simada	wira	3
1	ovi	1	A	3	Simada	wira	3
0	ovi	1	Y	3	Simada	wira	3
0	ovi	0	A	3	Simada	wira	3
0	ovi	1	A	3	Simada	wira	3
0	ovi	0	A	3	Simada	wira	3
0	ovi	1	A	3	Simada	wira	3
0	ovi	1	A	3	Simada	wira	3
0	ovi	1	A	3	Simada	wira	3
1	ovi	1	Y	3	Simada	wira	3
0	ovi	1	A	3	Simada	wira	3
0	ovi	1	A	3	Simada	wira	3
0	ovi	0	A	3	Simada	Yekussa	3
0	ovi	0	A	3	Simada	Yekussa	3
0	ovi	1	Y	3	Simada	Yekussa	3
0	ovi	1	A	3	Simada	Yekussa	3
0	ovi	1	A	3	Simada	Yekussa	3
0	ovi	1	A	3	Simada	Yekussa	3
0	ovi	1	Y	3	Simada	Yekussa	3
0	ovi	1	A	3	Simada	Yekussa	3
0	ovi	1	A	3	Simada	Yekussa	3
0	ovi	0	A	3	Simada	Yekussa	3
0	ovi	1	A	3	Simada	Yekussa	3
1	ovi	0	Y	3	Simada	Yekussa	3
0	ovi	0	A	3	Simada	Yekussa	3
1	ovi	1	Y	3	Simada	Yekussa	3
1	ovi	1	Y	3	Simada	Yekussa	3
0	ovi	1	A	1	Mecha	Addisamba	2
0	ovi	0	A	1	Mecha	Addisamba	2
0	ovi	1	A	1	Mecha	Addisamba	2
0	ovi	0	Y	1	Mecha	Addisamba	2
0	ovi	0	A	1	Mecha	Addisamba	2
0	ovi	1	A	1	Mecha	Addisamba	2
0	ovi	0	A	1	Mecha	Addisamba	2
0	ovi	1	A	1	Mecha	Addisamba	2
1	ovi	1	Y	1	Mecha	Addisamba	2
1	ovi	0	Y	1	Mecha	Addisamba	2
0	ovi	1	A	1	Mecha	Addisamba	2
0	ovi	0	Y	1	Mecha	Addisamba	2
1	ovi	0	A	1	Mecha	Addisamba	2
0	ovi	0	Y	1	Mecha	Addisamba	2
1	ovi	1	A	1	Mecha	Addisamba	2
0	ovi	0	A	1	Mecha	Ediget	2
0	ovi	1	A	1	Mecha	Ediget	2
0	ovi	1	Y	1	Mecha	Ediget	2
0	ovi	1	A	1	Mecha	Ediget	2
0	ovi	0	Y	1	Mecha	Ediget	2
0	ovi	0	A	1	Mecha	Ediget	2
0	ovi	1	A	1	Mecha	Ediget	2
0	ovi	1	Y	1	Mecha	Ediget	2
0	ovi	0	A	1	Mecha	Ediget	2
0	ovi	1	A	1	Mecha	Ediget	2
0	ovi	0	A	1	Mecha	Ediget	2
0	ovi	1	A	1	Mecha	Ediget	2
0	ovi	1	A	1	Mecha	Ediget	2
0	ovi	1	A	1	Mecha	Ediget	2
0	ovi	0	A	1	Mecha	Ediget	2
0	ovi	1	A	1	Mecha	Ediget	2
0	ovi	1	A	1	Mecha	Ediget	2
0	ovi	1	Y	1	Mecha	Ediget	2
0	ovi	0	A	1	Mecha	Ediget	2
0	ovi	1	A	1	Mecha	Tagel	2
0	ovi	1	A	1	Mecha	Tagel	2
0	ovi	1	Y	1	Mecha	Tagel	2
0	ovi	1	A	1	Mecha	Tagel	2
0	ovi	1	A	1	Mecha	Tagel	2
0	ovi	0	A	1	Mecha	Tagel	2
0	ovi	1	A	1	Mecha	Tagel	2
0	ovi	0	A	1	Mecha	Tagel	2
0	ovi	1	A	1	Mecha	Tagel	2
1	ovi	0	A	1	Mecha	Tagel	2
0	ovi	1	A	1	Mecha	Tagel	2
0	ovi	1	A	1	Mecha	Tagel	2
0	ovi	0	A	1	Mecha	Tagel	2
0	ovi	1	Y	1	Mecha	Tagel	2
0	ovi	0	A	1	Mecha	Tagel	2
0	ovi	0	A	1	Mecha	Tagel	2
0	ovi	0	Y	1	Mecha	Tagel	2
0	ovi	1	Y	1	Mecha	Tagel	2
0	ovi	0	A	1	Mecha	Tagel	2
0	ovi	1	A	1	Mecha	Tagel	2
1	ovi	1	Y	1	Mecha	Tagel	2
0	ovi	0	A	4	Guangua	Mentawha	3
1	ovi	1	Y	4	Guangua	Mentawha	3
0	ovi	1	Y	4	Guangua	Mentawha	3
0	ovi	0	Y	4	Guangua	Mentawha	3
0	ovi	0	Y	4	Guangua	Mentawha	3
0	ovi	1	A	4	Guangua	Mentawha	3
0	ovi	1	A	4	Guangua	Mentawha	3
0	ovi	1	A	4	Guangua	Mentawha	3
1	ovi	1	A	4	Guangua	Mentawha	3
0	ovi	1	A	4	Guangua	Mentawha	3
0	ovi	1	A	4	Guangua	Mentawha	3
1	ovi	1	Y	4	Guangua	Yechereka	3
1	ovi	0	Y	4	Guangua	Yechereka	3
0	ovi	1	A	4	Guangua	Yechereka	3
1	ovi	1	Y	4	Guangua	Yechereka	3
0	ovi	0	Y	4	Guangua	Yechereka	3
0	ovi	0	A	4	Guangua	Yechereka	3
0	ovi	0	Y	4	Guangua	Yechereka	3
1	ovi	1	Y	4	Guangua	Yechereka	3
0	ovi	0	A	4	Guangua	Yechereka	3
1	ovi	1	Y	4	Guangua	Yechereka	3
1	ovi	1	A	4	Guangua	Yechereka	3
0	ovi	0	A	4	Guangua	Yechereka	3
0	ovi	1	A	4	Guangua	Yechereka	3
0	ovi	1	A	4	Guangua	Sigadie	3
0	ovi	1	A	4	Guangua	Sigadie	3
0	ovi	0	A	4	Guangua	Sigadie	3
1	ovi	1	A	4	Guangua	Sigadie	3
0	ovi	0	A	4	Guangua	Sigadie	3
0	ovi	1	A	4	Guangua	Sigadie	3
1	ovi	1	A	4	Guangua	Sigadie	3
0	ovi	0	Y	4	Guangua	Sigadie	3
0	ovi	0	Y	4	Guangua	Sigadie	3
0	ovi	1	A	4	Guangua	Sigadie	3
0	ovi	1	A	4	Guangua	Sigadie	3
1	ovi	0	A	4	Guangua	Sigadie	3
0	ovi	1	A	4	Guangua	Sigadie	3
0	ovi	1	Y	4	Guangua	Sigadie	3
0	ovi	1	A	4	Guangua	Sigadie	3
0	ovi	1	A	4	Guangua	Sigadie	3
1	ovi	0	A	4	Guangua	Sigadie	3
0	ovi	1	A	4	Guangua	Sigadie	3
0	ovi	1	A	4	Guangua	Sigadie	3
0	ovi	0	A	4	Guangua	Sigadie	3
1	ovi	1	A	4	Guangua	Sigadie	3
0	ovi	1	Y	4	Guangua	Sigadie	3
0	ovi	1	A	4	Guangua	Sigadie	3
0	ovi	0	Y	4	Guangua	Sigadie	3
0	ovi	0	A	4	Guangua	Sigadie	3
0	ovi	1	A	4	Guangua	Sigadie	3
0	ovi	1	Y	4	Guangua	Sigadie	3
0	ovi	1	Y	4	Guangua	Sigadie	3
1	ovi	1	A	4	Guangua	Sigadie	3
0	ovi	0	A	4	Guangua	Sigadie	3
0	ovi	1	A	1	Javitenan	Jiga yelimid	3
1	ovi	1	A	1	Javitenan	Jiga yelimid	3
0	ovi	0	A	1	Javitenan	Jiga yelimid	3
0	ovi	0	A	1	Javitenan	Jiga yelimid	3
0	ovi	1	A	1	Javitenan	Jiga yelimid	3
0	ovi	1	A	1	Javitenan	Jiga yelimid	3
0	ovi	1	Y	1	Javitenan	Jiga yelimid	3
0	ovi	1	A	1	Javitenan	Jiga yelimid	3
0	ovi	0	A	1	Javitenan	Jiga yelimid	3
0	ovi	1	A	1	Javitenan	Jiga yelimid	3
0	ovi	1	A	1	Javitenan	Jiga yelimid	3
1	ovi	0	Y	1	Javitenan	Jiga yelimid	3
1	ovi	1	Y	1	Javitenan	Jiga yelimid	3
0	ovi	1	A	1	Javitenan	Jiga yelimid	3
0	ovi	1	A	1	Javitenan	Jiga yelimid	3
0	ovi	1	Y	1	Javitenan	Jiga yelimid	3
0	ovi	1	A	1	Javitenan	Jiga yelimid	3
0	ovi	0	A	1	Javitenan	Jiga yelimid	3
0	ovi	1	A	1	Javitenan	Yeshert	3
0	ovi	0	Y	1	Javitenan	Yeshert	3
0	ovi	0	Y	1	Javitenan	Yeshert	3
0	ovi	0	A	1	Javitenan	Yeshert	3
0	ovi	0	A	1	Javitenan	Yeshert	3
0	ovi	0	Y	1	Javitenan	Yeshert	3
0	ovi	1	A	1	Javitenan	Yeshert	3
0	ovi	0	A	1	Javitenan	Yeshert	3
0	ovi	1	A	1	Javitenan	Yeshert	3
0	ovi	0	A	1	Javitenan	Yeshert	3
0	ovi	1	Y	1	Javitenan	Yeshert	3
0	ovi	1	A	1	Javitenan	Yeshert	3
0	ovi	1	A	1	Javitenan	Yeshert	3
0	ovi	1	A	1	Javitenan	Yeshert	3
0	ovi	0	Y	1	Javitenan	Yeshert	3
0	ovi	1	A	1	Javitenan	Yeshert	3
0	ovi	1	A	1	Javitenan	Yeshert	3
0	ovi	1	A	5	Gozamin	Yetija	1
0	ovi	1	A	5	Gozamin	Yetija	1
0	ovi	0	A	5	Gozamin	Yetija	1
0	ovi	0	A	5	Gozamin	Yetija	1
0	ovi	1	Y	5	Gozamin	Yetija	1
0	ovi	1	A	5	Gozamin	Yetija	1
0	ovi	0	A	5	Gozamin	Yetija	1
0	ovi	0	A	5	Gozamin	Yetija	1
0	ovi	1	A	5	Gozamin	Yetija	1
0	ovi	0	Y	5	Gozamin	Yetija	1
0	ovi	0	A	5	Gozamin	Yetija	1
0	ovi	1	A	5	Gozamin	Yetija	1
0	ovi	1	A	5	Gozamin	Yetija	1
0	ovi	0	Y	5	Gozamin	Yetija	1
1	ovi	1	Y	5	Gozamin	Yetija	1
1	ovi	1	Y	5	Gozamin	Wonka	1
1	ovi	1	A	5	Gozamin	Wonka	1
0	ovi	1	A	5	Gozamin	Wonka	1
0	ovi	0	A	5	Gozamin	Wonka	1
1	ovi	1	A	5	Gozamin	Wonka	1
0	ovi	1	A	5	Gozamin	Wonka	1
0	ovi	1	Y	5	Gozamin	Wonka	1
0	ovi	1	Y	5	Gozamin	Wonka	1
0	ovi	0	Y	5	Gozamin	Wonka	1
0	ovi	1	Y	5	Gozamin	Wonka	1
0	ovi	1	Y	5	Gozamin	Wonka	1
0	ovi	1	A	5	Gozamin	Wonka	1
0	ovi	0	Y	5	Gozamin	Wonka	1
0	ovi	1	A	5	Gozamin	Yebowarjina	1
0	ovi	1	A	5	Gozamin	Yebowarjina	1
0	ovi	0	Y	5	Gozamin	Yebowarjina	1
0	ovi	0	A	5	Gozamin	Yebowarjina	1
0	ovi	1	A	5	Gozamin	Yebowarjina	1
0	ovi	1	A	5	Gozamin	Yebowarjina	1
0	ovi	1	A	5	Gozamin	Yebowarjina	1
0	ovi	1	Y	5	Gozamin	Yebowarjina	1
0	ovi	1	A	5	Gozamin	Yebowarjina	1
1	ovi	0	A	5	D/Elias	Dijiba	3
1	ovi	0	Y	5	D/Elias	Dijiba	3
1	ovi	1	Y	5	D/Elias	Dijiba	3
0	ovi	0	A	5	D/Elias	Dijiba	3
1	ovi	1	A	5	D/Elias	Dijiba	3
0	ovi	1	A	5	D/Elias	Dijiba	3
1	ovi	1	A	5	D/Elias	Dijiba	3
1	ovi	1	Y	5	D/Elias	Yekigat	3
0	ovi	1	A	5	D/Elias	Yekigat	3
0	ovi	0	Y	5	D/Elias	Yekigat	3
0	ovi	1	A	5	D/Elias	Yekigat	3
1	ovi	1	Y	5	D/Elias	Yekigat	3
0	ovi	1	A	5	D/Elias	Yekigat	3
0	ovi	1	A	5	D/Elias	Yekigat	3
